# Supplementary material for: KRAS and BRAF Mutation Rates and Survival Outcomes in Colorectal Cancer in an Ethnically Diverse Patient Cohort
Source: Int J Mol Sci. 2023 Dec 15;24(24):17509. doi: 10.3390/ijms242417509 (PMC10743527; doi:10.3390/ijms242417509)
Supplement: Supplementary file 1 [file ijms-24-17509-s001.zip]

Archive with 4 entries (3 files):
- ijms-2753157-supplementary/
- ijms-2753157-supplementary/ijms-2753157-supplementary file S1.xlsx
- ijms-2753157-supplementary/ijms-2753157-supplementary-figures.pdf
- ijms-2753157-supplementary/ijms-2753157-supplementary-tables.pdf
