# Supplementary material for: KRAS and BRAF Mutation Rates and Survival Outcomes in Colorectal Cancer in an Ethnically Diverse Patient Cohort
Source: Int J Mol Sci. 2023 Dec 15;24(24):17509. doi: 10.3390/ijms242417509 (PMC10743527; doi:10.3390/ijms242417509)
Supplement: Supplementary file 1 [file ijms-24-17509-s001.zip › ijms-2753157-supplementary/ijms-2753157-supplementary file S1.xlsx]

## Sheet: Spreadsheet with paper data
Patient ID	Sex	Age at Diagnosis	Ethnicity (6 groups)	Ethnicity (4 races)	KRAS status	BRAF status	MMR status	T stage	N stage	AJCC stage	Differentiation	Max Size of Tumour	Vascular Invasion	Perineural Invasion	Tumour-Infiltrating Lymphocytes	Location	Circumferential tumour	Any chemotherapy received before death (for OS)	OS Event code	OS: time to event or censoring	DFS Event Code	DFS: time to recurrence or censoring	G12D mutation	G12R mutation	G12V mutation	G12A mutation	G12C mutation	G12S mutation	G13D mutation
1	1	50	1	1	1	.	1	3	1	3	2	14	0	0	0	2	.	1	0	64	0	63	0	0	0	0	0	0	0
2	1	73	1	1	1	.	1	3	2	3	2	60	1	0	0	2	0	1	0	74	1	39	0	0	0	0	0	0	0
3	2	51	1	1	1	.	1	3	2	3	2	22	1	0	0	2	1	1	0	76	1	11	0	0	0	0	0	0	0
4	2	66	2	2	1	.	.	.	.	4	3	8	.	.	.	2	.	1	0	11	.	.	0	0	0	0	0	0	0
5	1	83	3	3	1	2	2	3	1	3	2	42	1	0	0	1	.	0	0	66	0	23	0	0	0	0	0	0	0
6	1	48	.	.	1	.	1	3	2	3	2	35	1	1	0	2	0	1	0	72	1	38	0	0	0	0	0	0	0
7	1	66	1	1	1	.	.	.	.	4	.	.	.	.	.	2	.	1	1	38	.	.	0	0	0	0	0	0	0
8	2	74	1	1	1	.	.	.	.	.	2	3	0	.	.	2	.	.	0	72	.	.	0	0	0	0	0	0	0
9	1	75	1	1	1	2	2	3	1	3	2	35	1	0	0	1	1	.	0	26	.	.	0	0	0	0	0	0	0
10	1	69	1	1	1	.	1	3	0	2	2	20	0	0	0	1	0	.	1	76	1	17	0	0	0	0	0	0	0
11	1	56	3	3	1	.	1	3	2	4	2	35	1	1	0	2	0	1	0	16	.	.	0	0	0	0	0	0	0
12	2	78	1	1	1	.	.	.	.	4	.	.	.	.	.	2	.	1	1	26	.	.	0	0	0	0	0	0	0
13	2	63	1	1	1	2	2	4	2	4	3	60	1	0	0	1	1	1	1	27	.	.	0	0	0	0	0	0	0
14	2	55	2	2	1	.	1	3	2	3	2	48	0	0	0	2	0	1	0	63	0	57	0	0	0	0	0	0	0
15	2	80	3	3	1	.	1	4	1	3	3	46	1	0	0	1	0	.	0	52	0	52	0	0	0	0	0	0	0
16	2	84	1	1	1	.	2	2	1	3	2	12	1	0	0	1	0	.	1	46	0	37	0	0	0	0	0	0	0
17	2	82	4	4	1	1	2	3	0	2	2	50	0	0	0	1	1	.	0	60	0	1	0	0	0	0	0	0	0
18	1	69	1	1	1	1	1	3	2	3	3	45	1	1	0	2	0	1	1	54	1	9	0	0	0	0	0	0	0
19	1	66	4	4	1	1	1	4	0	3	3	30	0	0	0	2	0	1	1	33	1	10	0	0	0	0	0	0	0
20	2	57	4	4	1	1	.	.	.	4	3	.	.	.	.	.	.	.	0	2	.	.	0	0	0	0	0	0	0
21	1	81	2	2	1	1	1	4	2	3	2	48	1	1	0	1	1	1	1	20	1	14	0	0	0	0	0	0	0
22	2	53	2	2	1	.	1	3	1	3	2	25	1	1	0	2	1	1	0	66	0	58	0	0	0	0	0	0	0
23	2	81	7	1	1	.	1	3	1	3	2	45	1	0	0	1	1	.	0	52	0	49	0	0	0	0	0	0	0
24	2	74	6	1	1	.	1	4	2	3	2	23	1	1	0	1	0	1	1	31	1	21	0	0	0	0	0	0	0
25	2	66	6	1	1	1	1	3	1	3	2	47	1	0	0	2	0	1	0	92	1	15	0	0	0	0	0	0	0
26	1	47	.	.	1	1	1	.	.	4	.	.	.	.	.	2	.	1	1	63	.	.	0	0	0	0	0	0	0
27	2	48	2	2	1	.	.	.	.	4	2	.	.	.	.	2	.	1	.	.	.	.	0	0	0	0	0	0	0
28	2	78	1	1	1	2	2	4	1	3	2	100	0	0	0	1	1	1	0	66	0	19	0	0	0	0	0	0	0
29	1	43	.	.	1	.	.	.	.	4	.	3	.	.	.	2	.	1	1	43	.	.	0	0	0	0	0	0	0
30	1	64	1	1	1	2	.	3	2	3	2	50	1	1	0	1	0	1	1	51	1	33	0	0	0	0	0	0	0
31	2	77	6	1	1	1	1	4	1	2	2	29	1	0	0	1	0	1	1	22	1	13	0	0	0	0	0	0	0
32	2	60	.	.	1	1	1	.	.	.	2	5	0	0	.	2	.	1	1	27	.	.	0	0	0	0	0	0	0
33	1	50	1	1	1	1	1	3	1	.	2	45	1	1	0	2	1	.	0	34	.	.	0	0	0	0	0	0	0
34	2	51	.	.	1	1	.	4	1	3	.	38	0	0	0	2	1	1	0	114	1	40	0	0	0	0	0	0	0
35	1	65	2	2	1	1	.	3	1	3	2	25	1	0	0	2	0	1	1	60	1	47	0	0	0	0	0	0	0
36	2	42	.	.	1	1	1	3	0	.	2	60	0	0	0	2	0	.	0	59	.	.	0	0	0	0	0	0	0
37	1	83	1	1	1	1	1	3	2	4	2	30	1	1	0	1	1	.	1	15	.	.	0	0	0	0	0	0	0
38	2	81	1	1	1	1	1	2	1	3	1	55	0	0	0	2	0	1	0	61	0	48	0	0	0	0	0	0	0
39	1	50	4	4	1	1	1	3	2	4	2	.	1	1	0	2	.	1	1	38	.	.	0	0	0	0	0	0	0
40	1	83	7	1	1	1	1	4	2	.	3	45	1	1	0	2	1	.	1	6	.	.	0	0	0	0	0	0	0
41	1	54	.	.	1	1	1	4	2	3	2	35	1	1	0	2	1	1	1	32	1	14	0	0	0	0	0	0	0
42	2	57	1	1	1	1	.	3	0	3	2	20	1	0	0	2	0	1	0	80	1	17	0	0	0	0	0	0	0
43	2	48	1	1	1	1	1	4	2	4	2	45	1	0	0	2	1	.	1	33	.	.	0	0	0	0	0	0	0
44	1	61	2	2	1	1	1	3	2	4	2	40	1	0	0	2	0	1	0	65	1	27	0	0	0	0	0	0	0
45	2	78	4	4	1	1	1	3	1	3	1	15	0	0	1	1	0	1	0	68	0	40	0	0	0	0	0	0	0
46	2	84	1	1	1	2	2	2	1	3	2	40	0	0	0	2	0	.	1	33	0	33	0	0	0	0	0	0	0
47	1	53	3	3	1	1	1	4	1	.	2	50	0	0	0	2	0	.	1	19	.	.	0	0	0	0	0	0	0
48	2	65	2	2	1	1	1	4	2	4	2	40	1	0	0	1	0	1	1	33	.	.	0	0	0	0	0	0	0
49	1	62	6	1	1	1	1	4	0	2	2	70	0	0	0	2	1	1	0	41	1	12	0	0	0	0	0	0	0
50	2	73	1	1	1	1	1	4	1	4	2	85	1	0	0	1	1	1	1	25	.	.	0	0	0	0	0	0	0
51	2	54	7	1	1	1	.	.	.	4	3	.	.	.	.	2	.	1	1	11	.	.	0	0	0	0	0	0	0
52	2	75	7	1	1	1	1	3	1	3	3	60	1	0	0	2	0	.	1	41	.	.	0	0	0	0	0	0	0
53	1	42	.	.	1	1	1	3	2	4	2	20	0	0	0	2	0	1	0	42	.	.	0	0	0	0	0	0	0
54	1	69	1	1	1	1	1	2	2	3	2	25	0	0	0	2	0	1	1	25	.	.	0	0	0	0	0	0	0
55	1	90	1	1	1	1	1	4	2	4	2	50	1	1	0	1	1	.	1	4	.	.	0	0	0	0	0	0	0
56	2	79	1	1	1	1	1	4	1	4	2	42	1	1	0	1	1	1	1	25	.	.	0	0	0	0	0	0	0
57	2	.	1	1	1	2	2	.	.	.	.	.	.	.	.	.	.	.	.	.	.	.	0	0	0	0	0	0	0
58	2	.	1	1	1	2	2	3	1	.	3	40	1	0	0	1	0	.	.	.	.	.	0	0	0	0	0	0	0
59	2	90	4	4	1	1	1	3	1	4	3	65	1	0	0	1	0	.	1	7	.	.	0	0	0	0	0	0	0
60	1	64	6	1	1	1	.	3	0	2	2	20	0	0	0	2	0	1	0	91	1	40	0	0	0	0	0	0	0
61	.	55	1	1	1	1	.	3	0	2	2	35	0	0	0	2	0	.	0	108	.	.	0	0	0	0	0	0	0
62	2	72	7	1	1	1	1	4	0	2	2	45	0	0	0	1	1	1	1	51	1	37	0	0	0	0	0	0	0
63	2	64	1	1	1	1	1	4	2	4	3	40	1	0	0	2	0	1	0	14	.	.	0	0	0	0	0	0	0
64	2	66	4	4	1	2	1	3	2	4	3	45	1	0	0	1	1	1	1	4	.	.	0	0	0	0	0	0	0
65	2	82	1	1	1	1	1	4	2	4	2	40	1	1	0	2	1	.	1	1	.	.	0	0	0	0	0	0	0
66	1	73	1	1	1	2	1	4	2	4	2	45	1	1	0	1	0	.	1	4	.	.	0	0	0	0	0	0	0
67	1	76	1	1	1	1	1	4	2	3	2	25	1	0	0	2	0	1	1	44	1	35	0	0	0	0	0	0	0
68	2	75	6	1	1	1	1	3	1	3	1	35	1	0	0	2	0	1	0	71	1	18	0	0	0	0	0	0	0
69	2	85	2	2	1	1	2	4	1	.	3	120	0	0	1	1	1	.	0	4	.	.	0	0	0	0	0	0	0
70	1	50	3	3	1	1	1	3	1	3	2	30	1	1	0	2	0	1	0	38	.	.	0	0	0	0	0	0	0
71	2	86	1	1	1	2	2	3	1	3	3	40	1	0	0	1	0	.	0	50	0	38	0	0	0	0	0	0	0
72	2	44	1	1	1	1	1	3	2	3	2	35	1	0	0	2	0	1	0	59	0	54	0	0	0	0	0	0	0
73	1	56	1	1	1	1	1	2	1	3	2	50	1	0	0	2	0	1	0	65	1	15	0	0	0	0	0	0	0
74	1	56	3	3	1	1	1	4	2	4	2	30	1	0	0	1	0	1	1	22	.	.	0	0	0	0	0	0	0
75	2	62	1	1	1	1	1	3	2	3	2	22	1	1	0	1	1	1	0	38	1	14	0	0	0	0	0	0	0
76	1	78	1	1	1	1	1	3	1	3	2	32	1	0	0	2	0	1	1	47	1	22	0	0	0	0	0	0	0
77	1	64	2	2	1	1	1	3	1	3	2	20	0	0	0	2	0	1	0	64	0	52	0	0	0	0	0	0	0
78	2	87	6	1	1	1	1	4	2	4	2	69	1	0	0	1	1	1	1	27	.	.	0	0	0	0	0	0	0
79	1	72	1	1	1	1	1	3	0	2	2	35	0	0	0	2	0	1	1	26	1	21	0	0	0	0	0	0	0
80	2	65	2	2	1	1	1	3	2	3	2	40	0	0	0	1	1	1	0	42	0	57	0	0	0	0	0	0	0
81	1	76	7	1	1	.	1	4	2	4	2	54	1	1	0	2	1	.	0	62	0	62	0	0	0	0	0	0	0
82	1	44	3	3	1	1	1	4	2	3	2	55	0	0	0	2	1	1	0	70	0	61	0	0	0	0	0	0	0
83	1	81	1	1	1	1	1	3	1	3	2	60	1	0	0	1	1	.	0	75	0	65	0	0	0	0	0	0	0
84	2	47	3	3	2	1	1	3	1	3	2	40	1	0	0	1	1	.	0	72	0	61	0	0	0	0	0	0	1
85	2	61	1	1	1	1	1	3	1	3	2	32	0	0	0	2	0	1	0	60	0	61	0	0	0	0	0	0	0
86	2	76	1	1	1	1	1	4	2	3	3	35	1	0	0	1	0	.	1	1	1	.	0	0	0	0	0	0	0
87	1	61	3	3	1	1	1	3	1	3	3	35	1	0	0	2	0	1	0	57	0	57	0	0	0	0	0	0	0
88	2	68	1	1	2	1	1	4	1	3	2	60	0	0	0	1	1	1	0	67	0	57	1	0	0	0	0	0	0
89	2	32	3	3	2	.	1	.	.	4	2	.	.	.	.	2	.	1	1	48	.	.	1	0	0	0	0	0	0
90	1	69	7	1	2	.	.	2	0	.	2	66	1	0	0	2	0	.	1	88	1	50	1	0	0	0	0	0	0
91	1	48	1	1	1	1	2	3	1	3	3	51	0	0	0	1	0	1	0	58	0	5	0	0	0	0	0	0	0
92	1	71	2	2	2	.	1	4	2	3	2	65	0	0	0	1	1	1	0	66	0	56	1	0	0	0	0	0	0
93	2	63	2	2	2	.	1	4	1	3	2	60	0	0	0	1	0	1	0	67	0	52	1	0	0	0	0	0	0
94	1	72	2	2	2	.	1	4	2	4	1	35	1	0	0	2	1	1	1	24	.	.	1	0	0	0	0	0	0
95	1	67	6	1	2	1	1	3	0	4	2	30	0	0	0	1	0	1	1	36	.	.	1	0	0	0	0	0	0
96	1	80	7	1	2	1	1	3	2	3	2	34	0	0	0	2	0	1	0	59	0	54	1	0	0	0	0	0	0
97	1	81	7	1	2	1	.	.	.	4	2	.	.	.	.	1	.	.	1	4	.	.	1	0	0	0	0	0	0
98	1	60	1	1	2	1	1	3	1	3	3	35	0	0	0	2	0	1	0	62	0	62	1	0	0	0	0	0	0
99	1	59	3	3	2	1	2	4	1	3	2	52	1	0	.	1	.	1	0	60	0	61	1	0	0	0	0	0	0
100	2	72	3	3	2	1	1	4	1	3	2	50	1	0	0	2	0	1	0	75	1	11	1	0	0	0	0	0	0
101	2	80	7	1	2	1	1	3	2	3	2	.	.	.	.	1	.	1	0	21	1	12	1	0	0	0	0	0	0
102	2	33	3	3	1	1	1	4	2	4	3	110	1	1	0	2	1	1	0	35	.	.	0	0	0	0	0	0	0
103	1	66	1	1	1	1	1	.	.	.	.	.	.	.	.	1	.	1	1	82	1	24	0	0	0	0	0	0	0
104	1	71	3	3	1	1	1	3	2	3	2	35	1	0	0	1	0	1	0	62	0	52	0	0	0	0	0	0	0
105	2	.	7	1	2	.	1	3	1	.	2	80	0	1	0	2	0	.	0	.	.	.	0	1	0	0	0	0	0
106	1	62	2	2	2	.	.	.	.	4	2	.	.	.	.	1	.	1	1	5	.	.	0	1	0	0	0	0	0
107	2	68	2	2	2	.	1	4	0	2	2	65	0	0	0	1	.	1	0	59	0	59	0	0	0	0	1	0	0
108	1	59	7	1	2	.	1	3	2	4	2	76	1	0	0	1	0	.	1	2	.	.	0	0	1	0	0	0	0
109	2	66	7	1	2	.	2	.	.	4	2	.	1	1	0	2	0	1	1	15	.	.	0	0	1	0	0	0	0
110	1	51	2	2	2	.	1	4	2	3	2	80	1	0	0	2	1	1	1	35	1	10	0	0	1	0	0	0	0
111	1	62	1	1	2	1	.	1	1	3	2	10	0	0	0	1	0	1	1	49	1	42	0	0	1	0	0	0	0
112	2	84	1	1	2	1	1	4	0	2	2	30	1	0	0	2	1	.	0	1	.	.	0	0	1	0	0	0	0
113	2	86	7	1	2	1	1	3	1	3	2	40	1	0	0	2	1	.	1	19	1	8	0	0	1	0	0	0	0
114	1	69	7	1	2	1	1	3	2	3	2	60	0	0	0	2	1	1	0	30	1	15	0	0	1	0	0	0	0
115	2	91	7	1	2	.	1	1	1	3	2	4	1	0	0	.	0	.	1	3	0	3	1	0	0	0	0	0	0
116	1	40	2	2	2	1	1	3	1	3	2	35	0	1	0	2	0	1	1	62	1	23	1	0	0	0	0	0	0
117	1	46	1	1	2	.	1	3	2	3	3	29	1	1	0	2	0	1	1	86	1	54	1	0	0	0	0	0	0
118	2	57	1	1	2	.	1	3	2	4	2	17	1	0	0	2	0	1	1	68	1	13	1	0	0	0	0	0	0
119	1	61	4	4	1	1	1	3	1	3	2	60	1	1	0	1	0	1	0	62	0	52	0	0	0	0	0	0	0
120	1	77	1	1	2	.	1	3	1	3	2	45	0	0	0	2	0	1	1	63	1	53	0	0	1	1	0	0	0
121	1	49	3	3	2	1	1	4	2	4	2	70	1	0	0	1	1	1	1	14	.	.	0	0	1	1	0	0	0
122	1	76	6	1	2	.	.	.	.	4	2	.	.	.	.	2	.	1	1	8	.	.	0	0	1	1	0	0	0
123	2	69	1	1	2	.	1	3	2	3	2	35	1	1	0	2	1	1	1	18	1	8	0	0	1	1	0	0	0
124	1	80	1	1	2	1	1	3	2	3	2	70	0	0	0	.	1	.	1	21	1	9	0	0	1	1	1	1	0
125	1	50	1	1	2	1	1	4	1	3	2	23	0	0	0	2	1	1	0	67	0	39	0	0	1	1	1	1	0
126	1	62	3	3	1	.	1	3	2	3	2	25	1	0	0	1	0	1	1	79	1	32	0	0	0	0	0	0	0
127	2	60	1	1	2	.	1	3	0	4	2	55	0	0	0	1	0	1	1	5	.	.	0	0	1	0	0	0	0
128	1	69	6	1	2	.	1	3	1	3	2	75	0	0	0	1	0	1	0	70	0	9	0	0	0	0	0	0	1
129	1	72	1	1	2	.	1	4	2	4	3	50	1	0	0	1	1	1	1	19	.	.	0	0	0	0	0	0	1
130	1	43	3	3	2	.	.	.	.	4	2	.	.	.	.	1	.	1	.	.	.	.	0	0	0	0	1	0	0
131	1	86	4	4	2	1	1	3	1	3	2	55	1	0	0	1	0	.	1	1	0	1	0	0	0	0	1	0	0
132	1	66	7	1	2	1	1	3	1	3	2	40	0	0	0	2	0	1	0	68	0	69	0	0	0	0	1	0	0
133	2	60	7	1	2	1	1	4	1	3	2	35	0	0	0	1	1	1	0	63	0	54	0	0	0	0	0	0	1
134	1	81	4	4	2	1	1	3	1	3	2	50	1	0	0	1	0	.	0	65	0	1	0	0	0	0	0	0	1
135	2	63	1	1	2	1	1	4	2	4	2	40	0	0	0	2	0	1	1	35	.	.	0	0	0	0	0	0	1
136	1	74	6	1	2	1	1	3	1	3	2	50	1	0	0	1	0	1	0	66	0	60	0	0	0	0	0	0	1
137	1	74	7	1	2	1	.	.	.	4	2	.	.	.	.	2	.	1	1	5	.	.	0	0	0	0	0	0	1
138	2	68	2	2	2	1	1	3	1	3	2	40	1	1	0	2	1	1	1	56	1	9	0	0	0	0	0	0	1
139	1	64	3	3	2	1	1	.	.	4	3	.	.	.	.	2	.	1	1	39	.	.	0	0	0	0	0	0	1
140	.	74	7	1	2	1	.	.	.	4	.	.	.	.	.	.	.	.	1	19	.	.	0	0	0	0	0	0	1
141	2	.	1	1	1	2	2	1	0	.	1	3.5	1	0	0	1	0	.	1	.	.	.	0	0	0	0	0	0	0
142	2	75	1	1	1	2	2	3	1	3	3	90	1	0	0	1	1	.	0	67	0	57	0	0	0	0	0	0	0
143	2	.	7	1	2	.	1	4	1	.	2	60	0	1	0	2	1	.	0	.	.	.	0	0	0	0	0	1	0
144	1	80	7	1	2	1	1	3	1	3	2	26	0	0	0	1	0	1	1	27	1	17	0	0	0	0	0	1	0
145	1	86	6	1	2	1	1	3	1	3	3	49	1	1	0	2	0	0	1	31	1	22	0	0	0	0	0	1	0
146	2	51	2	2	2	1	.	.	.	4	.	.	.	.	.	.	.	.	1	10	.	.	0	0	0	0	0	1	0
147	2	50	3	3	2	1	1	4	1	3	2	7	0	0	0	2	1	1	0	62	1	26	0	0	0	0	1	0	0
148	1	82	1	1	2	1	1	3	2	4	2	50	0	0	0	2	1	.	1	2	.	.	0	0	1	1	0	0	0
149	1	63	1	1	2	1	.	.	.	4	.	.	.	.	.	1	.	1	1	5	.	.	0	0	1	1	0	0	0
150	1	78	2	2	2	1	1	3	1	4	2	60	0	0	0	2	1	.	1	2	.	.	0	0	1	1	0	0	0
151	1	76	1	1	2	1	1	4	1	4	2	50	1	1	0	1	0	1	1	33	.	.	0	0	0	0	1	0	0
152	2	78	1	1	1	1	1	4	0	2	2	25	0	0	0	1	0	1	1	26	1	5	0	0	0	0	0	0	0
153	1	91	3	3	2	2	1	3	0	2	2	35	0	0	0	2	0	1	1	18	1	14	0	0	1	0	0	0	0
154	1	67	1	1	2	1	1	2	1	3	2	25	0	0	0	2	0	1	0	65	1	54	0	0	1	1	0	0	0
155	2	63	2	2	2	1	1	4	2	4	3	30	1	0	0	1	0	1	1	12	.	.	0	0	0	0	0	0	1
156	1	96	1	1	2	1	1	3	1	.	1	14	0	0	0	2	1	.	0	31	.	.	0	0	0	0	0	0	1
157	1	77	7	1	2	1	1	3	1	3	3	40	0	0	0	1	0	1	0	31	0	50	0	0	0	0	0	0	1
158	1	38	3	3	2	1	1	.	.	4	2	.	.	.	.	1	.	1	0	50	0	20	0	0	0	0	0	0	1
159	1	69	7	1	2	1	1	1	.	4	2	.	.	.	.	2	.	1	1	4	.	.	0	0	1	0	0	0	0
160	1	46	2	2	2	1	.	3	0	2	2	64	0	1	0	2	1	1	1	199	1	122	0	0	0	0	0	0	1
161	2	.	.	.	2	1	1	4	2	.	2	62	1	0	0	1	0	.	.	.	.	.	0	0	0	0	0	0	1
162	2	51	3	3	2	1	2	3	1	3	3	25	1	0	1	1	0	1	.	.	0	57	1	0	0	0	0	0	0
163	1	62	7	1	2	1	1	4	1	3	2	25	1	0	0	2	0	.	0	5	.	.	1	0	0	0	0	0	0
164	1	62	7	1	2	1	1	3	2	3	2	42	1	0	0	2	0	1	0	49	0	49	1	0	0	0	0	0	0
165	2	76	1	1	2	1	1	3	2	3	3	40	1	0	0	1	0	1	1	51	1	35	1	0	0	0	0	0	0
166	1	84	3	3	2	1	.	.	.	4	3	.	.	.	.	.	.	.	1	8	.	.	1	0	0	0	0	0	0
167	2	60	6	1	2	1	1	3	1	3	2	50	1	0	0	1	1	1	0	9	0	53	1	0	0	0	0	0	0
168	2	53	1	1	2	1	1	3	0	4	2	40	1	0	0	2	0	1	1	38	.	.	1	0	0	0	0	0	0
169	1	59	2	2	2	1	1	3	1	3	2	35	1	1	0	2	0	1	0	65	1	21	0	0	0	0	0	1	0
170	1	66	1	1	2	1	1	3	2	.	2	47	0	0	0	2	1	0	1	3	.	.	0	1	0	0	1	0	0
171	1	72	6	1	2	1	1	3	1	3	3	65	0	0	0	1	0	1	0	61	0	61	0	0	0	0	1	0	0
172	2	59	3	3	2	1	1	3	1	3	2	60	.	.	0	2	0	1	0	70	0	64	0	0	0	0	1	0	0
173	2	72	1	1	2	1	1	3	2	4	3	50	1	0	1	1	0	1	1	36	.	.	0	0	0	0	1	0	0
174	2	70	1	1	2	1	.	3	0	2	2	20	0	0	0	2	1	1	1	78	1	17	0	1	0	0	0	0	0
175	2	31	1	1	1	2	1	4	2	3	3	85	1	0	0	1	1	1	0	51	0	53	0	0	0	0	0	0	0
176	1	79	3	3	1	1	.	4	1	3	2	80	0	0	0	2	1	1	1	94	1	42	0	0	0	0	0	0	0
177	1	55	6	1	1	1	.	3	0	2	2	10	0	1	0	2	0	1	1	92	1	63	0	0	0	0	0	0	0
178	1	60	1	1	1	1	1	4	1	4	2	30	1	1	0	1	1	.	1	6	.	.	0	0	0	0	0	0	0
179	1	70	1	1	1	.	.	3	1	3	2	40	0	0	0	2	1	1	1	60	1	17	0	0	0	0	0	0	0
180	1	68	4	4	1	2	1	4	2	4	3	55	1	0	0	1	1	1	1	3	.	.	0	0	0	0	0	0	0
181	2	67	6	1	1	1	.	.	.	4	3	.	.	.	.	.	.	1	1	27	.	.	0	0	0	0	0	0	0
182	2	41	3	3	1	1	.	3	2	3	3	.	.	.	.	.	.	1	1	45	1	9	0	0	0	0	0	0	0
183	1	66	1	1	1	1	.	.	.	.	.	.	.	.	.	.	.	1	1	50	1	30	0	0	0	0	0	0	0
184	1	66	7	1	1	1	1	4	2	4	3	70	0	0	0	1	1	1	1	22	.	.	0	0	0	0	0	0	0
185	2	66	2	2	1	1	1	3	2	3	2	55	0	0	0	1	1	1	0	32	1	19	0	0	0	0	0	0	0
186	2	81	1	1	1	1	.	.	.	4	3	.	.	.	.	.	.	1	1	9	.	.	0	0	0	0	0	0	0
187	2	.	6	1	1	1	1	3	2	.	2	40	1	0	0	2	0	.	.	.	.	.	0	0	0	0	0	0	0
188	2	64	3	3	1	1	1	2	1	3	2	10	0	0	0	2	0	1	0	78	0	66	0	0	0	0	0	0	0
189	2	94	1	1	1	1	1	3	1	3	2	48	1	0	0	1	1	.	1	24	1	23	0	0	0	0	0	0	0
190	1	71	1	1	1	1	1	3	1	3	3	55	1	1	0	2	0	.	1	2	.	.	0	0	0	0	0	0	0
191	1	.	1	1	1	1	1	3	1	.	3	37	1	0	0	2	0	.	1	.	.	.	0	0	0	0	0	0	0
192	1	66	6	1	1	1	1	4	1	3	2	40	0	0	0	1	1	1	0	75	0	52	0	0	0	0	0	0	0
193	2	71	4	4	1	1	1	3	2	3	3	46	0	0	0	2	0	1	0	78	0	70	0	0	0	0	0	0	0
194	2	88	1	1	1	1	2	3	1	3	2	35	0	0	1	1	1	1	1	37	1	18	0	0	0	0	0	0	0
195	1	70	6	1	1	1	1	4	2	4	3	55	1	1	0	2	0	1	1	34	1	30	0	0	0	0	0	0	0
196	1	40	2	2	1	1	1	.	.	3	2	26	0	0	0	2	0	1	0	10	0	16	0	0	0	0	0	0	0
197	1	78	1	1	1	1	.	3	1	3	2	60	0	0	0	1	1	1	1	83	1	53	0	0	0	0	0	0	0
198	.	.	4	4	1	1	.	.	.	.	.	.	.	.	.	.	.	.	.	.	.	.	0	0	0	0	0	0	0
199	2	53	1	1	.	.	1	4	2	4	2	25	1	1	0	2	1	1	1	56	.	.	0	0	0	0	0	0	0
200	2	36	2	2	1	1	1	3	2	4	.	20	0	0	0	2	0	1	1	59	.	.	0	0	0	0	0	0	0
201	1	31	1	1	1	2	1	4	1	3	3	45	1	0	0	1	1	1	1	4	1	2	0	0	0	0	0	0	0
202	1	52	7	1	1	1	1	3	1	3	2	35	0	1	0	2	1	1	0	97	1	27	0	0	0	0	0	0	0
203	1	70	1	1	1	1	.	4	2	3	2	40	0	0	0	2	1	1	1	67	1	55	0	0	0	0	0	0	0
204	1	52	1	1	1	.	.	3	0	4	3	15	0	0	0	2	0	1	0	73	1	17	0	0	0	0	0	0	0
205	1	76	7	1	1	1	1	3	0	4	2	15	0	1	0	2	1	1	.	.	0	7	0	0	0	0	0	0	0
206	1	70	6	1	1	2	2	3	0	4	3	.	.	.	.	1	.	0	0	8	.	.	0	0	0	0	0	0	0
207	1	75	2	2	1	.	.	2	0	1	2	50	0	0	.	2	0	1	1	54	1	18	0	0	0	0	0	0	0
208	2	51	3	3	1	1	.	3	2	3	2	25	1	0	0	2	0	1	1	107	1	61	0	0	0	0	0	0	0
209	1	66	4	4	1	1	.	2	1	3	2	38	1	0	0	2	0	.	1	71	1	41	0	0	0	0	0	0	0
210	1	32	3	3	1	1	1	4	2	4	3	110	1	0	0	2	1	1	0	2	.	.	0	0	0	0	0	0	0
211	1	62	1	1	1	1	1	4	0	4	2	30	1	0	0	2	1	1	0	65	1	16	0	0	0	0	0	0	0
212	1	74	.	.	1	1	1	.	.	.	.	.	.	.	.	.	.	.	1	46	.	.	0	0	0	0	0	0	0
213	1	60	.	.	1	1	.	.	.	4	.	.	.	.	.	2	.	1	0	6	.	.	0	0	0	0	0	0	0
214	1	56	1	1	1	1	1	3	2	3	2	40	1	1	0	2	1	1	1	67	1	27	0	0	0	0	0	0	0
215	1	60	3	3	1	2	.	.	.	4	2	.	.	.	.	2	.	1	0	17	.	.	0	0	0	0	0	0	0
216	2	72	1	1	1	.	1	4	2	4	2	32	1	0	0	2	0	1	1	43	.	.	0	0	0	0	0	0	0
217	1	54	7	1	1	1	1	3	2	4	3	35	1	1	0	2	1	.	1	9	.	.	0	0	0	0	0	0	0
218	2	68	6	1	1	1	1	4	1	4	2	40	1	1	0	1	1	1	0	58	.	.	0	0	0	0	0	0	0
219	2	78	6	1	.	1	.	.	.	4	3	.	.	.	.	2	.	.	.	.	.	.	0	0	0	0	0	0	0
220	1	68	1	1	1	1	1	3	1	3	3	35	0	1	0	2	.	1	0	52	0	21	0	0	0	0	0	0	0
221	1	68	7	1	1	1	1	4	0	4	2	70	0	.	.	2	.	1	0	52	0	51	0	0	0	0	0	0	0
222	2	60	7	1	1	.	.	.	.	4	.	.	.	.	.	.	.	1	0	31	.	.	0	0	0	0	0	0	0
223	2	85	7	1	1	2	2	4	2	3	2	55	0	0	0	1	0	1	0	59	1	17	0	0	0	0	0	0	0
224	1	59	.	.	1	1	.	.	.	4	.	.	.	.	.	2	.	1	1	14	.	.	0	0	0	0	0	0	0
225	2	50	2	2	1	1	2	3	1	3	2	35	0	0	0	2	0	1	0	44	0	10	0	0	0	0	0	0	0
226	1	68	1	1	1	1	1	3	1	4	2	36	1	0	0	2	0	1	1	52	1	8	0	0	0	0	0	0	0
227	1	61	4	4	1	1	1	.	.	4	2	.	.	.	.	2	.	1	1	33	.	.	0	0	0	0	0	0	0
228	1	59	1	1	1	.	1	1	1	3	1	.	1	0	.	1	.	1	0	56	0	56	0	0	0	0	0	0	0
229	1	72	3	3	1	1	2	.	.	4	3	.	.	.	.	2	.	1	0	6	.	.	0	0	0	0	0	0	0
230	1	85	6	1	1	1	1	4	0	4	2	50	0	0	0	2	0	1	1	43	.	.	0	0	0	0	0	0	0
231	1	76	6	1	1	1	1	3	1	3	2	40	1	0	0	2	0	1	0	56	0	46	0	0	0	0	0	0	0
232	1	68	1	1	1	1	1	4	2	4	3	34	1	1	0	2	0	1	0	57	.	.	0	0	0	0	0	0	0
233	2	63	1	1	1	1	1	4	0	4	2	27	1	0	0	1	1	.	1	32	.	.	0	0	0	0	0	0	0
234	1	79	4	4	1	1	1	3	1	3	2	35	1	0	0	1	1	.	0	26	0	21	0	0	0	0	0	0	0
235	1	71	7	1	1	1	1	3	1	3	3	32	1	1	0	2	0	1	0	12	1	7	0	0	0	0	0	0	0
236	1	66	1	1	1	1	1	4	1	4	2	.	1	1	0	2	1	1	1	38	1	36	0	0	0	0	0	0	0
237	1	46	3	3	1	1	2	4	2	3	3	.	.	.	.	2	.	0	1	2	.	.	0	0	0	0	0	0	0
238	2	82	6	1	1	1	1	4	0	4	2	40	1	0	0	1	1	1	1	9	.	.	0	0	0	0	0	0	0
239	2	81	1	1	1	1	1	4	2	3	3	45	1	0	0	1	1	1	1	29	1	4	0	0	0	0	0	0	0
240	1	51	2	2	1	1	1	3	0	2	3	40	1	0	0	1	0	1	0	17	0	17	0	0	0	0	0	0	0
241	2	28	7	1	1	1	1	3	1	3	2	23	1	0	0	2	0	1	0	46	1	40	0	0	0	0	0	0	0
242	2	62	3	3	1	1	.	.	.	4	3	.	.	.	.	2	.	1	1	16	.	.	0	0	0	0	0	0	0
243	2	59	3	3	2	1	1	4	1	3	2	40	0	0	0	1	0	1	0	51	0	41	0	0	1	1	0	0	0
244	1	55	1	1	1	1	2	4	0	2	2	60	1	0	0	1	1	.	0	60	0	50	0	0	0	0	0	0	0
245	2	46	1	1	1	1	1	4	2	4	2	60	1	0	0	1	1	1	1	14	.	.	0	0	0	0	0	0	0
246	1	70	1	1	1	2	1	4	2	4	3	50	1	1	0	1	1	1	1	5	.	.	0	0	0	0	0	0	0
247	2	52	1	1	1	1	1	.	.	4	2	.	.	.	.	2	.	1	1	42	1	14	0	0	0	0	0	0	0
248	2	66	1	1	1	2	1	4	1	4	3	20	1	0	0	1	1	1	1	19	.	.	0	0	0	0	0	0	0
249	1	65	1	1	1	1	1	.	.	4	2	.	.	.	.	2	.	1	1	32	1	29	0	0	0	0	0	0	0
250	2	65	7	1	1	1	.	.	.	4	2	.	.	.	.	2	.	1	1	15	.	.	0	0	0	0	0	0	0
251	2	70	3	3	1	1	1	.	.	4	2	.	.	.	.	2	.	1	0	49	0	43	0	0	0	0	0	0	0
252	2	71	7	1	1	1	1	3	.	3	2	35	1	.	0	2	.	1	1	89	1	44	0	0	0	0	0	0	0
253	1	30	1	1	1	1	1	3	2	4	2	30	0	0	.	.	.	1	1	57	1	19	0	0	0	0	0	0	0
254	2	59	3	3	1	1	.	3	1	4	2	35	0	1	0	2	1	1	0	106	1	55	0	0	0	0	0	0	0
255	2	46	3	3	1	1	1	.	.	4	2	.	.	.	.	2	.	1	1	34	.	.	0	0	0	0	0	0	0
256	1	58	3	3	1	1	1	3	0	2	2	.	0	1	0	2	.	1	1	49	1	23	0	0	0	0	0	0	0
257	2	68	1	1	1	1	1	4	1	3	2	35	1	0	0	2	0	1	1	15	1	8	0	0	0	0	0	0	0
258	1	51	3	3	1	1	.	.	.	4	3	.	.	.	.	2	.	1	1	3	.	.	0	0	0	0	0	0	0
259	1	58	7	1	1	1	1	3	1	3	2	65	1	0	0	2	0	1	0	72	1	22	0	0	0	0	0	0	0
260	1	78	1	1	1	1	1	4	0	2	1	30	1	0	0	2	1	1	1	46	1	14	0	0	0	0	0	0	0
261	1	76	1	1	1	1	1	4	0	2	2	60	1	0	0	2	1	1	0	62	1	8	0	0	0	0	0	0	0
262	2	30	7	1	1	1	1	.	.	4	3	.	.	.	.	2	.	1	1	43	.	.	0	0	0	0	0	0	0
263	2	49	1	1	1	1	1	4	1	4	3	30	1	1	0	1	1	1	1	22	.	.	0	0	0	0	0	0	0
264	1	79	4	4	1	1	.	.	.	4	.	.	.	.	.	.	.	1	1	10	.	.	0	0	0	0	0	0	0
265	1	57	2	2	1	1	1	.	.	4	2	.	.	.	.	2	.	1	1	25	.	.	0	0	0	0	0	0	0
266	1	52	2	2	1	1	1	.	.	4	3	.	.	.	.	.	.	1	0	11	.	.	0	0	0	0	0	0	0
267	2	52	2	2	1	1	1	.	.	4	2	.	.	.	.	2	.	1	0	52	.	.	0	0	0	0	0	0	0
268	2	76	1	1	1	1	1	.	.	4	2	.	.	.	.	1	.	1	1	34	.	.	0	0	0	0	0	0	0
269	1	34	3	3	1	1	1	3	2	3	2	30	0	0	0	1	1	1	1	42	1	27	0	0	0	0	0	0	0
270	.	41	1	1	1	1	.	.	.	4	.	.	.	.	.	.	.	1	1	9	1	8	0	0	0	0	0	0	0
271	2	63	1	1	1	1	.	4	1	.	2	20	0	1	0	2	0	1	0	81	1	44	0	0	0	0	0	0	0
272	2	46	2	2	.	1	1	3	1	4	2	36	1	0	0	1	1	.	0	33	.	.	0	0	0	0	0	0	0
273	1	73	1	1	.	.	1	3	2	4	2	23	1	1	0	2	0	1	.	.	.	.	0	0	0	0	0	0	0
274	2	49	2	2	.	1	1	4	1	4	2	40	1	0	0	2	1	1	0	78	1	15	0	0	0	0	0	0	0
275	1	41	1	1	1	1	1	4	2	4	2	50	1	0	0	2	1	1	0	52	1	25	0	0	0	0	0	0	0
276	1	83	1	1	1	1	2	3	1	4	3	55	1	0	1	1	1	.	0	7	.	.	0	0	0	0	0	0	0
277	2	65	1	1	1	1	1	3	2	4	2	30	1	0	0	2	1	1	0	50	.	.	0	0	0	0	0	0	0
278	1	85	1	1	1	1	1	3	1	3	3	30	1	0	0	1	0	0	1	33	1	.	0	0	0	0	0	0	0
279	2	82	1	1	1	1	2	4	2	3	2	55	1	0	0	1	1	1	1	13	1	7	0	0	0	0	0	0	0
280	1	62	7	1	1	1	.	3	0	2	2	45	0	0	0	2	0	1	0	134	1	86	0	0	0	0	0	0	0
281	1	34	2	2	1	1	1	.	.	3	.	.	.	.	.	2	.	1	1	13	.	.	0	0	0	0	0	0	0
282	1	79	6	1	1	2	2	4	0	2	2	45	0	0	0	1	0	.	1	29	0	7	0	0	0	0	0	0	0
283	1	68	7	1	1	1	.	3	0	4	2	36	0	0	0	2	1	1	1	98	1	83	0	0	0	0	0	0	0
284	2	72	1	1	1	1	1	4	2	4	3	40	1	1	0	1	1	1	0	23	.	.	0	0	0	0	0	0	0
285	2	67	1	1	1	1	1	4	2	4	2	60	1	1	0	2	1	1	1	37	.	.	0	0	0	0	0	0	0
286	1	70	1	1	1	1	.	.	.	4	2	.	.	.	.	.	.	1	1	6	.	.	0	0	0	0	0	0	0
287	1	71	1	1	1	1	1	.	.	4	2	.	.	.	.	.	.	1	1	16	.	.	0	0	0	0	0	0	0
288	1	62	3	3	1	1	1	4	2	4	2	27	1	0	0	2	1	1	1	16	.	.	0	0	0	0	0	0	0
289	2	63	1	1	1	2	1	4	.	4	2	.	.	1	.	2	.	1	0	47	0	11	0	0	0	0	0	0	0
290	1	64	2	2	1	1	1	.	.	3	3	30	.	.	.	2	.	1	1	47	1	15	0	0	0	0	0	0	0
291	2	62	6	1	1	1	1	4	1	3	2	40	0	0	0	2	1	1	1	26	0	26	0	0	0	0	0	0	0
292	1	69	1	1	1	2	2	4	0	2	3	100	0	0	1	2	.	1	1	29	1	9	0	0	0	0	0	0	0
293	2	.	.	.	1	1	.	.	.	.	.	.	.	.	.	.	.	.	.	.	.	.	0	0	0	0	0	0	0
294	1	.	2	2	1	1	.	.	.	.	.	.	.	.	.	.	.	.	.	.	.	.	0	0	0	0	0	0	0
295	2	.	1	1	1	2	.	.	.	.	.	.	.	.	.	.	.	.	.	.	.	.	0	0	0	0	0	0	0
296	1	63	.	.	1	1	1	.	.	4	.	.	.	.	.	2	.	1	0	46	.	.	0	0	0	0	0	0	0
297	1	66	3	3	1	1	.	2	2	3	3	15	1	0	0	2	0	.	1	64	1	49	0	0	0	0	0	0	0
298	1	54	6	1	1	1	1	.	.	4	.	.	.	.	.	.	.	1	1	28	.	.	0	0	0	0	0	0	0
299	1	65	3	3	1	1	1	.	.	4	2	.	.	.	.	2	.	1	1	22	.	.	0	0	0	0	0	0	0
300	1	.	1	1	1	1	.	.	.	.	.	.	.	.	.	.	.	.	.	.	.	.	0	0	0	0	0	0	0
301	1	.	7	1	1	1	.	.	.	.	.	.	.	.	.	.	.	.	.	.	.	.	0	0	0	0	0	0	0
302	1	68	3	3	1	2	1	4	2	3	3	55	1	1	0	2	1	1	1	35	.	.	0	0	0	0	0	0	0
303	2	75	1	1	1	1	1	3	1	3	2	.	0	1	.	1	.	1	1	30	1	28	0	0	0	0	0	0	0
304	1	66	2	2	1	1	1	3	2	3	2	50	0	0	0	2	0	1	0	44	1	3	0	0	0	0	0	0	0
305	2	.	7	1	1	1	.	.	.	.	.	.	.	.	.	.	.	.	.	.	.	.	0	0	0	0	0	0	0
306	1	.	7	1	1	1	.	.	.	.	.	.	.	.	.	.	.	.	.	.	.	.	0	0	0	0	0	0	0
307	2	51	3	3	1	1	1	3	0	2	2	40	0	0	0	2	1	.	0	46	.	.	0	0	0	0	0	0	0
308	2	75	1	1	1	2	1	3	0	2	2	50	1	0	0	1	0	.	0	13	1	7	0	0	0	0	0	0	0
309	2	68	1	1	1	2	1	4	2	4	2	54	1	1	0	2	1	1	1	21	.	.	0	0	0	0	0	0	0
310	1	73	7	1	1	1	1	3	1	4	3	40	.	0	0	1	0	.	0	46	.	.	0	0	0	0	0	0	0
311	1	70	7	1	1	1	1	4	1	3	2	15	1	1	0	1	0	1	0	98	1	55	0	0	0	0	0	0	0
312	1	68	1	1	1	1	1	3	2	4	2	80	0	0	0	2	1	1	1	45	.	.	0	0	0	0	0	0	0
313	1	.	1	1	1	2	.	.	.	.	.	.	.	.	.	.	.	.	.	.	.	.	0	0	0	0	0	0	0
314	1	60	6	1	1	2	1	3	0	4	2	.	1	0	0	2	.	1	1	53	.	.	0	0	0	0	0	0	0
315	1	66	1	1	1	1	.	3	1	3	2	25	0	0	0	2	.	1	1	29	.	.	0	0	0	0	0	0	0
316	1	53	1	1	1	1	.	.	.	3	.	.	.	.	.	2	.	1	1	18	.	.	0	0	0	0	0	0	0
317	1	76	6	1	1	1	1	.	.	4	.	.	.	.	.	.	.	1	0	41	.	.	0	0	0	0	0	0	0
318	2	70	1	1	1	2	2	3	1	3	3	55	0	0	0	1	1	1	0	37	0	10	0	0	0	0	0	0	0
319	2	67	7	1	2	1	.	3	0	2	2	15	1	0	0	2	0	1	1	116	1	.	0	0	0	0	0	0	1
320	2	.	6	1	1	2	.	.	.	.	.	.	.	.	.	.	.	.	.	.	.	.	0	0	0	0	0	0	0
321	2	28	3	3	1	1	1	4	0	4	3	50	1	1	0	2	1	1	1	36	1	26	0	0	0	0	0	0	0
322	1	.	1	1	.	2	1	.	.	.	.	.	.	.	.	.	.	.	.	.	.	.	0	0	0	0	0	0	0
323	1	.	.	.	1	1	1	.	.	.	.	.	.	.	.	.	.	.	.	.	.	.	0	0	0	0	0	0	0
324	1	58	3	3	1	.	1	4	2	3	2	45	1	0	0	2	1	1	1	17	1	8	0	0	0	0	0	0	0
325	2	78	1	1	1	.	.	.	.	4	.	.	.	.	.	.	.	.	1	2	.	.	0	0	0	0	0	0	0
326	2	.	7	1	1	1	.	.	.	.	.	.	.	.	.	.	.	.	.	.	.	.	0	0	0	0	0	0	0
327	1	.	3	3	1	1	.	.	.	.	.	.	.	.	.	.	.	.	.	.	.	.	0	0	0	0	0	0	0
328	1	.	3	3	1	1	2	.	.	.	.	.	.	.	.	.	.	.	.	.	.	.	0	0	0	0	0	0	0
329	1	54	3	3	.	1	1	3	1	4	2	25	0	0	.	.	.	1	0	43	.	.	0	0	0	0	0	0	0
330	2	75	.	.	1	1	2	3	1	3	3	40	0	0	0	1	1	1	0	55	1	16	0	0	0	0	0	0	0
331	1	75	6	1	1	1	1	3	0	2	1	40	0	0	0	2	0	1	0	59	1	15	0	0	0	0	0	0	0
332	2	.	3	3	1	1	.	.	.	.	.	.	.	.	.	.	.	.	.	.	.	.	0	0	0	0	0	0	0
333	2	69	1	1	1	1	1	3	1	3	.	.	.	.	.	2	.	1	0	73	1	28	0	0	0	0	0	0	0
334	1	.	7	1	1	2	.	.	.	.	.	.	.	.	.	.	.	.	.	.	.	.	0	0	0	0	0	0	0
335	1	53	3	3	1	1	1	4	1	3	2	35	0	1	0	2	1	0	1	26	1	.	0	0	0	0	0	0	0
336	2	52	1	1	1	.	1	3	1	3	2	35	1	0	0	1	0	1	1	61	1	17	0	0	0	0	0	0	0
337	2	.	1	1	1	2	.	.	.	.	.	.	.	.	.	.	.	.	.	.	.	.	0	0	0	0	0	0	0
338	2	55	7	1	2	1	1	4	2	3	2	45	1	0	0	1	0	1	1	56	1	21	1	0	0	0	0	0	0
339	1	74	2	2	2	1	1	3	2	3	2	41	1	0	0	1	0	1	1	24	1	5	1	0	0	0	0	0	0
340	2	66	1	1	2	1	1	4	0	4	2	20	0	1	0	2	1	1	1	53	.	.	0	0	1	0	0	0	0
341	2	46	1	1	2	2	1	1	.	1	2	5.4	0	0	1	2	0	1	0	67	0	48	1	0	0	0	0	0	0
342	2	.	1	1	2	1	1	4	1	.	2	25	1	1	0	2	1	.	.	.	.	.	1	0	0	0	0	0	0
343	2	48	1	1	2	1	1	3	1	3	2	32	0	0	0	2	0	1	0	26	0	53	1	0	0	0	0	0	0
344	1	80	7	1	1	1	1	3	1	4	3	65	1	0	0	1	0	1	1	39	.	.	0	0	0	0	0	0	0
345	2	72	6	1	1	1	1	4	2	4	3	70	0	0	0	1	1	1	1	48	1	37	0	0	0	0	0	0	0
346	1	46	1	1	2	1	1	3	2	3	3	40	1	1	0	1	0	1	0	51	1	13	1	0	0	0	0	0	0
347	2	63	1	1	1	1	1	4	1	4	2	27	1	0	0	2	1	1	1	41	.	.	0	0	0	0	0	0	0
348	1	57	3	3	2	1	1	3	1	3	1	20	0	0	0	1	0	1	0	58	0	58	0	0	1	0	0	0	0
349	2	62	6	1	2	1	1	4	2	4	2	60	1	1	0	1	1	1	1	7	.	.	0	0	1	0	0	0	0
350	1	43	7	1	2	1	1	.	.	4	2	.	0	.	.	2	.	1	0	50	.	.	0	0	1	0	0	0	0
351	2	70	1	1	2	1	.	4	1	3	3	48	0	1	0	2	1	1	0	167	1	28	0	0	1	0	0	0	0
352	2	.	3	3	2	1	1	3	1	.	2	30	1	0	0	2	0	.	.	.	.	.	0	0	0	0	0	0	1
353	2	38	1	1	2	1	2	3	1	3	1	28	1	0	0	1	0	1	0	10	0	9	0	0	0	0	0	0	1
354	1	57	.	.	2	1	1	3	2	4	2	22	1	0	0	2	0	1	0	38	.	.	0	0	0	0	0	0	1
355	1	56	1	1	2	1	1	3	1	4	2	50	0	0	0	2	1	1	1	40	1	6	0	0	1	1	0	0	0
356	2	59	.	.	2	1	1	3	1	4	3	.	1	1	.	1	.	.	1	2	.	.	0	0	1	1	0	0	0
357	2	77	2	2	2	1	1	4	1	3	.	74	.	0	.	1	.	1	0	53	1	40	0	0	1	1	0	0	0
358	2	51	2	2	2	1	.	.	.	4	2	.	.	.	.	2	.	1	1	13	.	.	0	0	1	1	0	0	0
359	2	77	1	1	2	1	.	.	.	4	2	.	.	.	.	2	.	1	0	8	.	.	0	0	1	1	0	0	0
360	2	75	7	1	2	1	1	3	1	4	2	.	1	0	0	2	0	0	1	7	.	.	0	0	1	1	0	0	0
361	2	75	1	1	2	1	.	.	.	4	2	.	.	.	.	1	.	1	1	6	.	.	0	0	1	1	0	0	0
362	1	48	3	3	2	1	1	.	.	.	2	.	.	.	.	.	.	.	1	36	.	.	0	0	1	1	0	0	0
363	.	.	7	1	2	1	.	.	.	.	.	.	.	.	.	.	.	.	.	.	.	.	0	0	1	1	0	0	0
364	2	41	3	3	2	1	1	.	.	4	.	.	.	.	.	.	.	1	1	4	.	.	0	0	1	1	0	0	0
365	2	.	7	1	2	1	.	.	.	.	.	.	.	.	.	.	.	.	.	.	.	.	0	0	1	1	0	0	0
366	1	92	1	1	2	1	1	4	1	3	3	30	0	1	0	1	1	1	1	17	.	.	0	0	1	1	0	0	0
367	2	74	1	1	2	1	1	3	2	4	2	45	1	0	0	1	0	1	0	58	.	.	0	0	1	1	1	1	0
368	2	77	1	1	2	1	.	.	.	4	2	.	.	.	.	2	.	1	1	21	.	.	0	0	1	0	0	0	0
369	1	60	1	1	2	2	1	3	0	2	.	19	0	1	.	2	.	1	0	22	1	14	0	0	1	0	0	0	0
370	1	67	1	1	2	1	1	4	0	2	2	45	0	0	0	1	0	1	0	43	0	43	0	0	1	0	0	0	0
371	2	67	1	1	2	1	.	.	.	4	3	.	.	.	.	.	.	1	1	9	.	.	0	0	1	0	0	0	0
372	1	65	7	1	2	1	1	3	2	3	3	69	1	1	0	2	1	1	1	41	1	33	0	0	1	0	0	0	0
373	1	64	1	1	2	1	.	.	.	4	.	.	.	.	.	2	.	1	1	18	.	.	0	0	1	0	0	0	0
374	1	60	2	2	2	1	.	.	.	2	.	.	.	.	.	.	.	1	1	56	.	.	0	0	1	0	0	0	0
375	1	.	7	1	2	1	.	.	.	.	.	.	.	.	.	.	.	.	.	.	.	.	0	0	1	0	0	0	0
376	.	70	2	2	2	1	1	3	0	4	2	.	0	0	1	1	.	1	0	84	1	19	0	0	0	0	0	0	1
377	1	55	2	2	1	1	2	4	2	4	3	70	1	0	0	1	1	1	1	37	.	.	0	0	0	0	0	0	0
378	1	84	1	1	2	1	1	3	2	4	3	60	1	1	0	1	1	.	0	11	.	.	0	0	0	0	0	0	1
379	2	65	7	1	2	1	.	.	.	4	.	.	.	.	.	.	.	1	1	6	.	.	0	0	0	0	0	0	1
380	1	62	3	3	2	1	1	3	0	4	2	32	0	0	0	1	0	.	1	16	.	.	0	0	0	0	0	0	1
381	1	68	4	4	2	1	1	3	2	4	2	60	1	0	0	1	1	1	0	52	.	.	0	0	0	0	0	0	1
382	1	67	1	1	2	1	.	.	.	3	3	.	.	.	.	2	.	1	1	18	.	.	0	0	0	0	0	0	1
383	1	60	1	1	2	1	1	.	.	4	2	.	.	.	.	2	.	1	0	60	1	13	0	0	0	0	0	0	1
384	2	63	2	2	2	1	1	3	1	4	2	42	0	0	0	1	.	1	0	27	.	.	0	0	0	0	0	0	1
385	2	47	.	.	2	1	1	3	0	4	2	35	1	1	0	2	1	1	0	47	1	.	0	0	0	0	0	0	1
386	1	67	1	1	2	1	1	3	1	4	2	40	0	0	0	1	0	1	0	46	.	.	0	0	0	0	0	0	1
387	1	.	1	1	2	1	.	.	.	.	.	.	.	.	.	.	.	.	.	.	.	.	0	0	0	0	0	0	1
388	2	56	1	1	2	1	1	1	1	3	2	22	0	0	0	2	0	1	1	70	0	69	1	0	0	0	0	0	0
389	2	55	3	3	2	1	.	4	.	4	2	.	.	.	.	1	.	1	0	5	.	.	1	0	0	0	0	0	0
390	2	68	3	3	2	1	1	4	0	2	2	35	0	0	0	1	1	1	1	36	1	12	1	0	0	0	0	0	0
391	2	75	7	1	2	1	1	3	0	2	2	50	0	0	0	2	0	1	1	55	1	21	1	0	0	0	0	0	0
392	2	31	2	2	2	1	1	3	0	4	2	40	0	0	0	2	1	1	0	52	0	36	1	0	0	0	0	0	0
393	1	67	2	2	2	1	.	.	.	4	.	.	.	.	.	.	.	.	1	2	.	.	1	0	0	0	0	0	0
394	1	76	1	1	2	1	.	1	1	4	2	10	0	0	0	2	0	.	1	30	.	.	1	0	0	0	0	0	0
395	2	85	6	1	2	1	1	4	2	4	2	30	0	1	0	2	1	1	1	19	.	.	1	0	0	0	0	0	0
396	2	62	1	1	2	1	1	.	.	4	2	.	.	.	.	.	.	1	1	31	1	12	1	0	0	0	0	0	0
397	1	57	1	1	2	1	.	4	1	4	2	.	1	1	.	2	.	1	1	26	1	16	1	0	0	0	0	0	0
398	1	63	7	1	2	1	1	2	0	3	2	18	0	0	0	2	0	1	1	45	1	43	1	0	0	0	0	0	0
399	1	45	7	1	2	1	.	.	.	1	.	.	.	.	.	2	.	.	0	6	.	.	1	0	0	0	0	0	0
400	2	69	7	1	2	2	1	4	2	4	2	50	1	0	0	1	1	1	1	14	.	.	1	0	0	0	0	0	0
401	1	84	3	3	2	1	1	3	0	2	3	65	1	1	0	1	.	.	1	11	1	9	1	0	0	0	0	0	0
402	1	45	3	3	2	1	1	4	2	4	2	.	.	.	.	2	.	1	0	12	0	12	1	0	0	0	0	0	0
403	1	28	3	3	2	1	2	.	.	4	3	.	.	.	.	2	.	1	0	63	.	.	1	0	0	0	0	0	0
404	1	75	2	2	2	1	1	3	1	4	1	65	0	0	0	1	1	1	1	41	.	.	1	0	0	0	0	0	0
405	1	44	.	.	2	1	1	.	.	4	2	.	.	.	.	2	.	1	1	20	.	.	1	0	0	0	0	0	0
406	1	75	7	1	2	1	1	4	2	4	2	75	0	0	0	1	0	1	0	54	0	54	1	0	0	0	0	0	0
407	1	79	7	1	2	1	1	3	0	4	2	22	0	0	0	2	0	1	1	15	.	.	1	0	0	0	0	0	0
408	1	76	6	1	2	1	1	3	1	3	2	60	0	0	.	1	.	1	1	39	1	.	1	0	0	0	0	0	0
409	1	55	3	3	2	1	1	3	0	4	2	25	0	0	0	2	1	1	0	53	0	52	1	0	0	0	0	0	0
410	1	73	4	4	2	1	1	4	2	4	.	30	1	1	0	2	1	1	1	16	.	.	1	0	0	0	0	0	0
411	1	85	1	1	2	1	.	4	2	3	.	.	.	.	.	.	.	1	1	25	1	7	1	0	0	0	0	0	0
412	1	43	1	1	2	1	1	3	1	3	2	50	0	0	0	1	0	1	1	26	1	10	1	0	0	0	0	0	0
413	2	.	1	1	2	1	.	.	.	.	.	.	.	.	.	.	.	.	.	.	.	.	1	0	0	0	0	0	0
414	1	73	7	1	2	1	.	3	1	3	2	55	0	0	0	1	0	1	.	.	1	.	1	0	0	0	0	0	0
415	2	.	1	1	2	1	.	.	.	.	.	.	.	.	.	.	.	.	.	.	.	.	1	0	0	0	0	0	0
416	1	85	1	1	2	1	1	3	0	2	2	65	0	0	.	1	.	.	1	39	1	17	1	0	0	0	0	0	0
417	2	49	7	1	2	1	.	.	.	4	.	.	.	.	.	.	.	1	1	14	.	.	1	0	0	0	0	0	0
418	1	80	1	1	2	1	1	3	1	3	2	18	1	0	0	2	0	1	1	15	1	8	1	0	0	0	0	0	0
419	1	69	6	1	2	1	.	.	.	4	.	.	.	.	.	.	.	1	1	16	.	.	0	0	0	0	0	1	0
420	.	84	1	1	2	1	1	3	1	4	.	.	1	1	.	2	.	1	1	40	.	.	0	0	0	0	0	1	0
421	1	79	2	2	2	1	2	4	1	3	2	70	1	0	0	2	1	1	0	66	.	.	0	0	0	0	0	1	0
422	2	43	3	3	2	1	1	4	2	3	3	35	1	1	0	2	.	1	1	18	1	7	0	0	0	0	0	1	0
423	1	67	.	.	2	1	1	3	0	4	2	35	1	0	0	1	0	1	0	4	.	.	0	0	0	0	0	1	0
424	1	73	6	1	2	1	.	.	.	4	2	.	.	.	.	2	.	1	1	8	.	.	0	0	0	1	1	1	0
425	1	68	7	1	2	1	.	.	.	4	2	.	.	.	.	2	.	.	1	8	.	.	0	0	0	0	1	0	0
426	2	74	3	3	2	1	1	4	1	3	3	30	1	1	0	1	0	1	0	56	0	56	0	0	0	0	1	0	0
427	2	59	1	1	2	1	1	4	2	4	2	55	0	1	0	1	0	1	1	23	.	.	0	0	0	0	1	0	0
428	1	65	1	1	2	1	1	3	0	2	2	18	0	0	0	2	0	1	0	50	0	50	0	0	0	0	1	0	0
429	2	.	7	1	2	2	1	.	.	.	2	.	.	.	.	2	.	.	.	.	.	.	0	1	0	0	0	0	0
430	1	59	1	1	2	1	1	3	2	4	2	80	1	0	0	1	1	1	1	28	.	.	0	0	1	1	1	1	0
431	2	70	3	3	2	1	.	.	.	4	.	.	.	.	.	.	.	1	1	20	.	.	0	0	1	1	1	1	0
432	1	72	7	1	2	1	.	2	0	1	2	25	0	0	0	2	0	1	0	118	1	50	0	0	1	1	1	1	0
433	2	61	1	1	2	1	1	4	1	4	2	33	1	1	0	2	0	1	0	52	1	15	0	0	1	1	1	1	0
434	1	74	1	1	2	1	1	4	0	2	2	40	1	0	0	2	1	1	1	11	.	.	0	0	1	1	1	1	0
435	1	46	7	1	2	1	.	2	0	1	.	.	.	.	.	2	.	.	1	130	1	92	0	0	1	1	1	1	0
436	1	70	4	4	2	1	1	4	1	.	2	40	1	0	0	1	0	.	0	2	.	.	0	0	1	1	1	1	0
437	2	77	1	1	.	1	1	3	1	4	2	45	1	0	0	1	.	0	1	36	.	.	0	0	0	0	0	0	0
438	2	58	7	1	.	1	1	4	2	4	3	26	1	0	0	2	1	0	1	2	.	.	0	0	0	0	0	0	0
439	.	.	1	1	.	.	.	.	.	.	.	.	.	.	.	.	.	.	.	.	.	.	.	.	.	.	.	.	.
440	1	57	1	1	.	1	.	.	.	4	2	.	.	.	.	2	.	1	1	4	.	.	0	0	0	0	0	0	0
441	1	.	7	1	1	1	.	.	.	.	.	.	.	.	.	.	.	.	.	.	.	.	0	0	0	0	0	0	0
442	1	64	1	1	.	1	.	4	2	4	2	65	1	0	0	1	1	1	1	29	.	.	0	0	0	0	0	0	0
443	1	55	3	3	2	1	1	3	0	2	2	40	0	0	0	2	0	1	0	87	1	34	0	0	1	1	0	0	0
444	1	76	7	1	2	1	1	4	1	4	2	35	1	1	0	2	0	1	1	17	.	.	0	0	1	1	1	1	0
445	2	68	6	1	1	1	.	.	.	4	.	.	.	.	.	2	.	1	0	21	0	14	0	0	0	0	0	0	0
446	2	.	1	1	1	2	.	.	.	.	.	.	.	.	.	.	.	.	.	.	.	.	0	0	0	0	0	0	0
447	2	82	1	1	2	1	1	4	1	3	2	55	1	1	0	1	0	1	1	42	1	12	0	0	0	0	1	0	0
448	2	.	6	1	.	1	1	.	.	.	.	.	.	.	.	.	.	.	.	.	.	.	0	0	0	0	0	0	0
449	1	.	7	1	.	1	.	.	.	.	.	.	.	.	.	.	.	.	.	.	.	.	0	0	0	0	0	0	0
450	1	65	3	3	2	1	.	4	0	2	2	40	0	0	0	2	0	.	1	81	1	78	0	0	1	1	1	1	0
451	2	82	1	1	1	1	.	.	.	4	.	.	.	.	.	1	.	1	1	1	.	.	0	0	0	0	0	0	0
452	2	62	1	1	1	1	.	4	2	4	.	55	0	0	0	2	1	1	1	25	.	.	0	0	0	0	0	0	0
453	1	75	1	1	.	1	1	3	1	4	2	45	1	0	0	2	1	1	1	19	.	.	0	0	0	0	0	0	0
